# Supplementary material for: Properties Optimization of Polypropylene/Montmorillonite Nanocomposite Drawn Fibers
Source: Nanomaterials (Basel). 2024 Jan 19;14(2):223. doi: 10.3390/nano14020223 (PMC10819339; doi:10.3390/nano14020223)
Supplement: Supplementary file 1 [file nanomaterials-14-00223-s001.zip]

Archive with 1 entries (1 files):
- nanomaterials-2791194-supplementary.pdf
